# Supplementary material for: Does Further Lowering Intraoperative Intraocular Pressure Reduce Surgical Invasiveness in Active-Fluidics Eight-Chop Phacoemulsification? A Fellow-Eye Comparative Study
Source: J Clin Med. 2026 Jan 4;15(1):366. doi: 10.3390/jcm15010366 (PMC12786707; doi:10.3390/jcm15010366)
Supplement: Supplementary file 1 [file jcm-15-00366-s001.zip]

Archive with 2 entries (2 files):
- Supplementary_Dataset1_Minimal_lowIOP.xlsx
- Supplementary_Dataset2_Full_lowIOP.xlsx
