# Supplementary material for: Does Further Lowering Intraoperative Intraocular Pressure Reduce Surgical Invasiveness in Active-Fluidics Eight-Chop Phacoemulsification? A Fellow-Eye Comparative Study
Source: J Clin Med. 2026 Jan 4;15(1):366. doi: 10.3390/jcm15010366 (PMC12786707; doi:10.3390/jcm15010366)
Supplement: Supplementary file 1 [file jcm-15-00366-s001.zip › Supplementary_Dataset1_Minimal_lowIOP.xlsx]

## Sheet: Sheet1
patient_id	setting	eye	age	nucleus_grade	cecd_pre	cecd_7w	cecd_19w	iop_pre	iop_7w	iop_19w
7852	low	R	71	2	2811	2808	2822	17.7	12.6	14.8
7852	high	L	71	2	2825	2740	2741	17.4	15.2	16.5
8593	low	R	79	2.5	2229		2301	14.5	13.4	12.6
8593	high	L	79	2.5	2320		2335	14.2	12	12.7
9288	low	R	73	2	2860		2891	13	12.9	11.9
9288	high	L	73	2	2844		2865	12.5	12	14.1
9695	high	R	72	2	2646	2670	2626	12	11.4	9.2
9695	low	L	72	2	2651	2616	2629	11.7	12	10.9
10625	low	R	78	2.5	2882	2834		14.3	12.4	12.8
10625	high	L	78	3	2818	2773		14.6	13.3	12.3
13677	low	R	74	2.5	2836	2831	2815	11.9	10	11
13677	high	L	74	2.5	2875	2931	2959	11.4	11.1	13.1
14504	low	R	73	2	2787	2734	2746	13.1	12	11.8
14504	high	L	73	2	2714	2741	2715	12.5	12.2	12
14549	high	R	78	2	2473	2500		12.5	9.9
14549	low	L	78	2	2477	2513		12.2	9.7
16091	high	R	69	2.5	2434	2415		14.5	11.8
16091	low	L	69	2.5	2339	2406		12.8	10.4
17192	low	R	71	2	2671	2619	2628	13.2	14.4	14.8
17192	high	L	71	2	2639	2540	2495	15.6	14.7	14.2
18879	high	R	75	2	2584	2522	2535	14.5	11.6	12.7
18879	low	L	75	2	2580	2552	2553	14.5	12.2	13.7
19103	low	R	74	2.5	2617			11.5	11.2
19103	high	L	74	2.5	2564			11	10.4
20269	high	R	70	2.75	2575	2516	2501	16.7	14.5	15.1
20269	low	L	70	2.75	2464	2515	2511	15.8	14.1	14.7
20345	high	R	61	2	2971	2877	2815	12.7	12.4	12.7
20345	low	L	61	2	2900	2957	2942	12.4	12.4	11.5
20351	high	R	75	2.5	2789	2772	2722	12.9	10.6	9.5
20351	low	L	75	2.5	2674	2616	2607	13.7	11.2	9.2
20353	low	R	75	2.5	2621			11.9
20353	high	L	75	2.5	2551			11.6
20371	low	R	76	2.5	2544	2516	2474	13.2	8.9	8.8
20371	high	L	76	2.5	2106	2422	2745	12.4	9.5	7.3
20372	high	R	69	2.5	2686	2746	2845	16.9	15.9	16.3
20372	low	L	69	2.5	2684	2741	2789	17.5	15.6	16.3
20374	high	R	80	2.5	2637	2636	2706	10.3	9.9	9.1
20374	low	L	80	2	2747	2744	2723	12.7	11.3	11
20384	low	R	72	2	3202	3288	3275	13.3	9.5	9
20384	high	L	72	2	3195	3160	3166	11.3	9.4	9.2
20395	high	R	82	2.75	2491	2468	2525	11.3	9.7	12.2
20395	low	L	82	2.75	2416	2492	2533	11.1	10.9	10.5
20397	low	R	57	2.75	2853	2870	3000	13.8	15.9	12.4
20397	high	L	57	2	2890	2801	2885	13.4	15	12
20402	high	R	64	2	2564	2696	2799	16.9	16.4	16.5
20402	low	L	64	2	2722	2825	2888	15.8	15.4	15.5
20407	low	R	56	2	2634	2627	2608	11.1	10.1	11.5
20407	high	L	56	2	2638	2598	2624	11.3	10.4	12.4
20408	low	R	67	2	2493	2518	2442	15.7	14.5	14.8
20408	high	L	67	2	2497	2424	2388	15.5	14.5	15.3
20417	high	R	72	2.5	2636			12.2
20417	low	L	72	2.5	2642			13.2
20419	low	R	61	2	2561	2543	2551	13.8	12.4	12.4
20419	high	L	61	2	2645	2598	2524	14.6	11.9	11.9
20430	low	R	79	2	2778	2720	2743	11.8	10.8	8.5
20430	high	L	79	2	2692	2686	2660	11.7	10.8	10
20431	low	R	84	2	2699	2703	2679	13.1	11.6	12.2
20431	high	L	84	2	2762	2787	2808	12.23	11.8	11.8
20440	high	R	89	2	2491	2438		12.1	11.2
20440	low	L	89	2	2311	2432		12.1	11.8
20442	high	R	79	2.5	2639	2606	2578	16.6	14.3	16.7
20442	low	L	79	3	2654	2620	2610	16	12.9	14.3
20454	low	R	59	1.5	3193
20454	high	L	59	1.5	3158			11.9
20461	low	R	75	2.5	2590	2450	2416	15.5	12.3	12.69
20461	high	L	75	2.5	2628	2663	2561	14	11.4	13
20476	high	R	77	3.5	2267	2191	2193	10.5	9.4	7.9
20476	low	L	77	3.5	2447	2373	2323	11.6	10.6	9.4
20482	low	R	74	2	2588	2576	2571	13.5	11.8	13.1
20482	high	L	74	2	2512	2578	2583	14	11.6	12.4
20486	high	R	83	2	3373			12.2
20486	low	L	83	2	3445			13.3
20488	low	R	78	2.5	2609	2741		14.4	12.85
20488	high	L	78	2.5	2843	2968		16	13.5
20493	low	R	70	2	2689	2644	2648	13.9	12.2	12.2
20493	high	L	70	2	2514	2654	2653	12.5	10.6	11.3
20495	high	R	79	2.75	2484	2487	2492	14.9	12.3	12.9
20495	low	L	79	2.75	2412	2514	2582	14.3	11.9	11.7
20497	low	R	63	2.5	2583	2528	2550	13.9	13.4	15.3
20497	high	L	63	2.5	2569	2516	2511	13.6	13.3	12.4
20499	low	R	82	2.5	2496	2480	2453	14.3	11.2	11.7
20499	high	L	82	2.5	2480	2466	2498	13.2	11.6	12.4
20504	low	R	77	2	2711	2701	2704	13.5	13.7	11
20504	high	L	77	2	2818	2806	2765	14.6	13.4	11.7
20513	high	R	68	2	2655	2724	2746	12.3	10.3	11.3
20513	low	L	68	2	2657	2780	2798	11.8	9.3	11.6
20520	high	R	73	2	2991	3023	3011	15.4	14.5	14.3
20520	low	L	73	2	2989	3079	3063	17.2	14.8	14.2
20521	high	R	63	2	3193	3148		13.9	12
20521	low	L	62	2	3210	3180		13.7	11.1
20531	high	R	75	2	2499	2447		14.9	14
20531	low	L	75	2	2545	2533		12.7	12.6
20535	high	R	81	2	2526	2589		12.2
20535	low	L	81	2	2654	2626		11.9
20536	high	R	76	2.5	2654	2718	2741	13.1	12.9	13
20536	low	L	76	2.5	2697	2684	2785	14.9	14.6	15
20538	high	R	77	2	2553	2561	2552	13.2	11.4	9.8
20538	low	L	77	2	2518	2538	2543	12.6	12.6	9.7
20549	high	R	75	2.5	2610	2549	2593	14.2	14.5	15.1
20549	low	L	75	2.5	2588	2639	2566	12.1	12.1	12.3
20575	low	R	84	2.5	2570	2537	2581	13.2	13.6	14.4
20575	high	L	84	2.5	2570	2607	2618	12.9	12.2	15
20576	low	R	77	2.5	2611	2581	2614	10.6	9.6	10.7
20576	high	L	77	2.5	2607	2644	2690	9.4	8.7	9.6
20577	low	R	65	2	2943	2939		12.5	12.1
20577	high	L	65	2	3054	3016		12.9	10.9
20600	high	R	82	2	2887	2842	2758	12.8	10.4	10.8
20600	low	L	82	2	2924	2884	2919	12.8	10.5	11.7
20609	high	R	76	3.5	2569	2559	2526	12.4	12	11.2
20609	low	L	76	3	2741	2703	2715	12.8	13.2	11.4
20620	high	R	68	2	2439	2438		16.4	17.2	15
20620	low	L	68	2	2473	2423		15	14.9	13.6
