# Supplementary material for: Does Further Lowering Intraoperative Intraocular Pressure Reduce Surgical Invasiveness in Active-Fluidics Eight-Chop Phacoemulsification? A Fellow-Eye Comparative Study
Source: J Clin Med. 2026 Jan 4;15(1):366. doi: 10.3390/jcm15010366 (PMC12786707; doi:10.3390/jcm15010366)
Supplement: Supplementary file 1 [file jcm-15-00366-s001.zip › Supplementary_Dataset2_Full_lowIOP.xlsx]

## Sheet: Sheet1
patient_id	setting	sex	age	surgery_date	order	eye	nucleus_grade	ac_depth	axial_length	op_time	us_time	aspiration_time	cde	bss_volume	va_pre	va_7w	va_19w	iop_pre	iop_7w	iop_19w	flare_pre	flare_1d	flare_1w	flare_7w	flare_19w	cecd_pre	cv_pre	hex_pre	cct_pre	cecd_7w	cv_7w	hex_7w	cct_7w	cecd_19w	cv_19w	hex_19w	cct_19w	cecd_loss_7w	cecd_loss_19w
7852	low	F	71	2025-05-16	3	R	2	2.68	25.15	4.18333	12.5	65	4.29	24	0	-0.0791812	-0.0791812	17.7	12.6	14.8	9.9	44.4	15.6	12.6		2811	40	42	580	2808	34	48	572	2822	32	50	583	-0.106724	0
7852	high	F	71	2025-05-19	5	L	2	2.72	25.17	3.8	12.7	50	5.67	20	0	-0.0791812	-0.0791812	17.4	15.2	16.5	5	36.4	15.8	10.8		2825	37	42	567	2740	37	51	584	2741	35	46	571	-3.00885	-2.97345
8593	low	F	79	2025-04-18	8	R	2.5	3.08	23.13	4.56667	12.5	65	5.207	25	0	-0.0791812	-0.0791812	14.5	13.4	12.6	6.8	18	16.4	16.8	11.3	2229	47	38	539					2301	54	42	535		0
8593	high	F	79	2025-04-21	7	L	2.5	3.07	22.83	3.83333	14.5	58	6.99	24	0	-0.0791812	-0.0791812	14.2	12	12.7	8.7	14.9	13.8	12.6	12.4	2320	44	35	511					2335	45	36	511		0
9288	low	F	73	2025-06-13	2	R	2	2.74	22.62	4.1	12.5	56	4.89	19	-0.0791812	-0.0791812	-0.0791812	13	12.9	11.9	9.7	17.3	11.6	14.7	12.8	2860	42	40	550					2891	40	41	552		0
9288	high	F	73	2025-06-16	4	L	2	2.75	22.58	3.61667	11.5	56	3.6	21	-0.0791812	-0.0791812	-0.0791812	12.5	12	14.1	17	14.1	10.9	13.9	12.8	2844	40	43	541					2865	41	49	535		0
9695	high	F	72	2025-05-30	2	R	2	3.17	21.99	4.83333	12.4	53	4.47	19	0	-0.0791812	-0.0791812	12	11.4	9.2	7.6	15.6	43.5	19.8	10.4	2646	37	46	484	2670	40	43	487	2626	35	46	482	0	-0.755858
9695	low	F	72	2025-05-26	5	L	2	2.98	21.97	4.2	13.7	58	4.85	20	0.0457575	-0.0791812	-0.0791812	11.7	12	10.9	6	15.2	38.4	21	16.3	2651	38	44	490	2616	42	48	488	2629	42	39	490	-1.32026	-0.829876
10625	low	M	78	2025-06-13	7	R	2.5	3.34	26.31	6.78333	16.1	111	6.82	42	0.221849	-0.0791812	-0.0791812	14.3	12.4	12.8	8.5	7.4	6.2	5.7		2882	33	54	559	2834	33	56	550					-1.66551
10625	high	M	78	2025-06-09	7	L	3	3.64	26.57	7.9	21.5	113	8.32	39	1.39794	-0.0791812	-0.0791812	14.6	13.3	12.3	5.7	24	7.5	5.3		2818	38	51	595	2773	37	45	582					-1.59688
13677	low	M	74	2025-06-27	8	R	2.5	3.82	25.3	4.7	17.2	88	7	32	0	-0.0791812	-0.0791812	11.9	10	11	7.8	12.2	16.4	19.5	9.5	2836	44	45	535	2831	40	41	571	2815	38	51	540	-0.176305	-0.74048
13677	high	M	74	2025-06-30	4	L	2.5	3.63	25.25	5.7	13.5	74	5.43	23	0.154902	-0.0791812	-0.0791812	11.4	11.1	13.1	8.8	14.5	26.2	28.8	13.9	2875	38	49	540	2931	43	43	584	2959	36	44	538	0	0
14504	low	F	73	2025-07-11	3	R	2	3.23	24.58	4.18333	10.4	58	4.4	18	0	-0.0791812	-0.0791812	13.1	12	11.8	5.9	15.5	17.9	9.8	9.2	2787	31	52	506	2734	36	46	500	2746	32	51	502	-1.90169	-1.47112
14504	high	F	73	2025-07-07	6	L	2	3.17	24.35	4.21667	14.2	66	5.51	23	0	-0.0791812	-0.0791812	12.5	12.2	12	6.4	12.6	9.9	9.3	8.7	2714	33	47	508	2741	34	50	493	2715	32	51	502	0	0
14549	high	F	78	2025-06-20	3	R	2	3.1	22.55	4.2	12.4	64	4.63	21	0.154902	-0.0791812		12.5	9.9		6.9	12.7	6.7	5.4		2473	39	50	534	2500	38	49	524					0
14549	low	F	78	2025-06-23	6	L	2	3.16	22.62	3.78333	13.9	57	6.73	21	0.154902	-0.0791812		12.2	9.7		4.5	10.2	7.4	7.3		2477	40	36	538	2513	37	49	522					0
16091	high	F	69	2025-04-11	7	R	2.5	3.09	22.88	5.73333	7.9	54	2.48	17	0.221849	-0.0791812		14.5	11.8		6.7	15.7	13.6	12.2	9.7	2434	44	39	500	2415	42	44	493					-0.780608
16091	low	F	69	2025-04-14	6	L	2.5	3.15	22.48	4.6	8.6	46	2.99	16	0.09691	-0.0791812		12.8	10.4		6.3	11.1	8	7.9	7.3	2339	38	42	493	2406	43	46	482					0
17192	low	F	71	2025-04-11	4	R	2	3.15	23.38	3.91667	12.5	59	5.18	14	0	-0.0791812	-0.0791812	13.2	14.4	14.8	4.9	13	9	9.7	9.1	2671	36	54	560	2619	33	55	547	2628	34	53	559	-1.94684	-1.60988
17192	high	F	71	2025-04-14	2	L	2	3.08	23.1	3.5	8.8	57	4.09	18	0	-0.0791812	-0.0791812	15.6	14.7	14.2	5.8	10.5	9.3	12.5	10.8	2639	37	54	555	2540	34	51	565	2495	34	48	546	-3.75142	-5.45661
18879	high	M	75	2025-06-20	4	R	2	3.23	23.48	5.71667	12.5	73	5.72	26	0.0457575	-0.0791812	-0.0791812	14.5	11.6	12.7	11.2	10.8	16.5	12.9	12.5	2584	34	55	530	2522	35	54	518	2535	35	50	535	-2.39938	-1.89628
18879	low	M	75	2025-06-17	4	L	2	3.21	23.25	6.58333	28.5	116	7.65	41	0.0457575	-0.0791812	-0.0791812	14.5	12.2	13.7	7.8	11.4	14.7	13.1	10.8	2580	33	54	527	2552	34	51	517	2553	34	49	526	-1.08527	-1.04651
19103	low	F	74	2025-05-23	11	R	2.5	2.94	22.02	4.93333	12.5	71	4.66	25	0.09691	-0.0791812		11.5	11.2		8.8	23.1	35.2			2617	37	46	507
19103	high	F	74	2025-05-19	11	L	2.5	3.03	21.99	4.83333	10.2	62	2.89	21	0	0		11	10.4		8.5	25	28.8			2564	40	44	502
20269	high	F	70	2025-05-16	7	R	2.75	3.2	26.5	5.03333	12.5	85	5.11	33	0	-0.0791812	-0.0791812	16.7	14.5	15.1	6	11.3	15.7	7.1	7	2575	45	40	576	2516	36	49	572	2501	37	45	585	-2.29126	-2.87379
20269	low	F	70	2025-05-12	6	L	2.75	3.31	26.18	4.06667	13.6	61	5.38	22	0	-0.0791812	-0.0791812	15.8	14.1	14.7	9	15	17.8	10.8	16.8	2464	43	41	590	2515	39	43	585	2511	36	51	584	0	0
20345	high	M	61	2025-06-27	4	R	2	3.26	26.66	4.46667	8.5	71	3.069	25	0	-0.0791812	-0.0791812	12.7	12.4	12.7	7.6	14.4	24	15.2	12.6	2971	38	40	502	2877	38	47	513	2815	38	45	507	-3.16392	-5.25076
20345	low	M	61	2025-06-23	5	L	2	3.26	26.8	4.86667	8.9	86	2.07	24	0.09691	-0.0791812	-0.0791812	12.4	12.4	11.5	9.5	17.3	18.9	15.5	12.1	2900	40	38	498	2957	40	48	501	2942	41	42	492	0	0
20351	high	F	75	2025-04-25	1	R	2.5	2.81	22.12	4.48333	16.1	71	4.77	28	0.09691	-0.0791812	-0.0791812	12.9	10.6	9.5	6.4	11.9	11.9	13.1	9	2789	42	44	543	2772	41	34	536	2722	38	41	532	-0.609537	-2.40229
20351	low	F	75	2025-04-21	6	L	2.5	2.75	22.16	4.4	19.4	79	5.98	31	0.154902	-0.0791812	-0.0791812	13.7	11.2	9.2	7.1	16.9	9.1	8.3	8.7	2674	42	38	515	2616	46	40	506	2607	38	46	515	-2.16904	-2.50561
20353	low	F	75	2025-05-09	3	R	2.5	2.63	21.52	4.85	14.9	66	5.2	26	0.09691			11.9			9.7	12.4	30.9			2621	39	45	519
20353	high	F	75	2025-05-12	5	L	2.5	2.68	21.59	3.6	9.8	54	4.66	18	0.0457575			11.6			5	11.3	26.2			2551	34	51	513
20371	low	M	76	2025-04-11	5	R	2.5	3.06	23.42	5.45	21.1	98	8.88	22	0.09691	0	0	13.2	8.9	8.8	6.2	11	9.7	11.1	8.2	2544	47	33	463	2516	50	30	464	2474	39	45	476	-1.10063	-2.75157
20371	high	M	76	2025-04-14	5	L	2.5	3.07	23.45	4.61667	16	60	8.54	23	0.0457575	-0.0791812	-0.0791812	12.4	9.5	7.3	7.5	18.1	15.5	9.7	9	2106	52	24	453	2422	51	23	449	2745	45	36	457	0	0
20372	high	F	69	2025-04-25	5	R	2.5	2.84	23.48	4.63333	7.9	72	3.22	25	0	-0.0791812	-0.0791812	16.9	15.9	16.3	6.4	16.6	13.4	8.2	17.9	2686	40	40	600	2746	41	42	594	2845	38	45	597	0	0
20372	low	F	69	2025-04-21	10	L	2.5	2.8	23.38	3.93333	13.8	65	5.74	23	0.0457575	-0.0791812	-0.0791812	17.5	15.6	16.3	5.8	15.1	15.4	10.2	14	2684	41	38	583	2741	37	43	586	2789	37	42	585	0	0
20374	high	M	80	2025-04-25	2	R	2.5	3.69	24.76	4.85	16.8	71	7.57	28	0	-0.0791812	-0.0791812	10.3	9.9	9.1				14.3	12	2637	42	47	526	2636	37	47	523	2706	39	52	519	-0.0379219	0
20374	low	M	80	2025-04-21	5	L	2	3.58	24.57	5.2	19.5	81	7.6	29	0	-0.0791812	-0.0791812	12.7	11.3	11	7.5	8.3	29.6	15.9	11	2747	39	44	502	2744	37	50	499	2723	38	48	507	-0.10921	-0.87368
20384	low	F	72	2025-04-18	6	R	2	2.54	21.82	4.8	18.6	81	8.38	25	0.221849	-0.0791812	-0.0791812	13.3	9.5	9	8.3	10.6	17.7	17	12.5	3202	34	51	526	3288	32	47	532	3275	35	46	478	0	0
20384	high	F	72	2025-04-21	4	L	2	2.58	21.84	3.43333	10	46	3.38	17	0.154902	0	0	11.3	9.4	9.2	7.1		14.4	16.7	8.7	3195	35	44	522	3160	36	44	531	3166	34	44	520	-1.09546	-0.907668
20395	high	F	82	2025-04-21	11	R	2.75	3.12	23.07	5.95	21.4	84	7.93	34	0.09691	0	0	11.3	9.7	12.2	8.7	22.9	27.1	13.8	9.7	2491	47	41	516	2468	61	39	519	2525	46	47	524	-0.923324	0
20395	low	F	82	2025-04-14	7	L	2.75	3.04	23.07	4.15	16.7	64	6.07	22	0.154902	0	0	11.1	10.9	10.5	8.8	23.4	46.8	12.9	8.5	2416	50	39	519	2492	49	40	524	2533	42	38	523	0	0
20397	low	M	57	2025-05-09	4	R	2.75	3.29	27.97	4.8	9.2	60	3.89	22	0.0457575	-0.0791812	-0.0791812	13.8	15.9	12.4	13	9.2	20.6	13.85	11.9	2853	44	34	552	2870	43	40	541	3000	41	45	550	0	0
20397	high	M	57	2025-05-12	2	L	2	3.4	27.62	3.9	9.4	55	4.18	19	-0.0791812	-0.0791812	-0.0791812	13.4	15	12	11.4	9.3	16.2	11.7	12.4	2890	39	48	527	2801	43	44	526	2885	39	46	542	-3.07958	-0.17301
20402	high	F	64	2025-04-18	7	R	2	3.47	25.85	4.76667	11.6	60	4.09	24	0.09691	-0.0791812	-0.0791812	16.9	16.4	16.5	15.8	23.9	33.1	24.7	22.7	2564	48	29	626	2696	45	39	611	2799	42	39	619	0	0
20402	low	F	64	2025-04-14	3	L	2	3.63	25.69	4.43333	11.2	65	5.05	14	0.154902	-0.0791812	-0.0791812	15.8	15.4	15.5	14	18.2	30.2	20.2	19	2722	45	36	623	2825	41	37	609	2888	38	46	617	0	0
20407	low	F	56	2025-05-23	9	R	2	3.47	23.23	7.91667	13.9	95	3.33	35	-0.0791812	-0.0791812	-0.0791812	11.1	10.1	11.5	7.6	25.9	12.5	30.5	14.7	2634	42	49	464	2627	47	39	514	2608	45	38	473	-0.265756	-0.987092
20407	high	F	56	2025-05-26	8	L	2	3.41	23.08	7.11667	16.1	108	4.4	43	-0.0791812	-0.0791812	-0.0791812	11.3	10.4	12.4	9	20.6	15.5	18.5	12.4	2638	37	48	458	2598	47	37	466	2624	40	42	463	-1.5163	-0.530705
20408	low	F	67	2025-05-09	1	R	2	3	22.69	4.63333	12.8	63	5.09	21	0	-0.0791812	-0.0791812	15.7	14.5	14.8	6	10.2	7.7	8.4	7.7	2493	47	34	585	2518	40	44	581	2442	44	41	576	0	-2.04573
20408	high	F	67	2025-05-12	9	L	2	3.09	23.48	3.85	7.7	45	3.46	15	0.30103			15.5	14.5	15.3	8.2	8	8.5	18.6	9.5	2497	52	35	566	2424	50	32	561	2388	45	34	557	-2.92351	-4.36524
20417	high	F	72	2025-05-16	4	R	2.5	2.93	22.69	4.06667	14.8	66	6.55	26	0.0457575			12.2			5.9	7.4	17.5			2636	38	42	515
20417	low	F	72	2025-05-12	4	L	2.5	2.85	22.43	3.53333	17.5	58	7.98	22	0.154902			13.2			6	8.4	33			2642	39	47	508
20419	low	F	61	2025-05-16	10	R	2	3.75	25.54	3.93333	8.6	60	2.27	20	0.30103	-0.0791812	-0.0791812	13.8	12.4	12.4	5.3	12.6	9.9	7	6.2	2561	34	50	540	2543	34	53	527	2551	32	54	541	-0.70285	-0.390472
20419	high	F	61	2025-05-19	12	L	2	3.61	24.97	4.11667	8.4	61	2.49	21	0.09691	-0.0791812	-0.0791812	14.6	11.9	11.9	4.7	10.3	12.4	8.5	6.3	2645	34	48	524	2598	32	54	535	2524	33	50	529	-1.77694	-4.57467
20430	low	F	79	2025-05-09	2	R	2	2.78	22.72	6.06667	19.8	70	6.94	26	0.154902	-0.0791812	-0.0791812	11.8	10.8	8.5	8.7	14.7	13.8	8.1	7.6	2778	31	54	520	2720	32	57	511	2743	31	56	512	-2.08783	-1.2599
20430	high	F	79	2025-05-12	3	L	2	2.84	22.69	5.66667	15.4	71	5.46	25	0.154902	-0.0791812	-0.0791812	11.7	10.8	10	8.9	12	17.9	10.3	8.9	2692	34	52	515	2686	29	51	500	2660	29	58	513	-0.222883	-1.18871
20431	low	F	84	2025-05-23	8	R	2	3	22.89	5.13333	18.7	104	5.08	35	0	-0.0791812	-0.0791812	13.1	11.6	12.2	9.4	13.8	8.6	5.6	5	2699	38	54	567	2703	36	44	566	2679	35	42	560	0	-0.741015
20431	high	F	84	2025-05-26	3	L	2	2.95	22.84	3.7	12.8	59	6.18	19	0.0457575	-0.0791812	-0.0791812	12.23	11.8	11.8	7.4	11.6	9.6	5.4	7.9	2762	31	51	560	2787	35	53	563	2808	37	49	570	0	0
20440	high	F	89	2025-05-23	3	R	2	2.75	22.14	4.48333	14	57	7.05	22	0.154902	-0.0791812		12.1	11.2		7	18.6	15.8	17.9		2491	43	42	510	2438	36	55	505					-2.12766
20440	low	F	89	2025-05-19	6	L	2	2.81	22.42	4.66667	11.3	42	4.79	17	0.39794	-0.0791812		12.1	11.8		6.9	27.6	9.6	11.2		2311	40	45	507	2432	33	51	498					0
20442	high	F	79	2025-05-23	6	R	2.5	3.26	25.98	4.06667	12.9	57	7.23	19	0.154902	0.0457575	0	16.6	14.3	16.7	5.8	16.8	14	11	9.6	2639	35	52	467	2606	36	52	470	2578	35	57	475	-1.25047	-2.31148
20442	low	F	79	2025-05-19	9	L	3	3.61	26.2	6.4	23.5	81	11.11	33	0.522879	0.0457575	0	16	12.9	14.3	5.1	17.1	13.4	10.8	8.7	2654	33	61	470	2620	33	61	462	2610	32	56	470	-1.28109	-1.65787
20454	low	M	59	2025-07-07	4	R	1.5	3.16	26.46	7.4	28.8	117	7.81	45	0.154902											3193	24	61	550
20454	high	M	59	2025-07-11	8	L	1.5	2.83	25.94	6.76667	15	103	5.12	38	-0.0791812			11.9								3158	29	53	563
20461	low	M	75	2025-05-16	5	R	2.5	3.84	25.22	4.78333	21.3	86	6.24	36	0.221849	0	0	15.5	12.3	12.69	5.1	27.9	13.3	8.6	7	2590	40	49	547	2450	36	55	566	2416	35	53	560	-5.40541	-6.71815
20461	high	M	75	2025-05-19	7	L	2.5	3.83	25.67	4.01667	13.5	59	5.35	21	0.0457575	0	0	14	11.4	13	4.7	12.5	10.7	7.4	7	2628	35	46	544	2663	33	53	565	2561	32	55	557	0	-2.54947
20476	high	F	77	2025-05-30	6	R	3.5	3.49	24.36	6.25	24.4	77	13.05	31	0.30103	-0.0791812	-0.0791812	10.5	9.4	7.9	9.2	18.3	10.6	10.9	12.7	2267	34	56	494	2191	32	60	508	2193	34	58	517	-3.35245	-3.26423
20476	low	F	77	2025-05-26	11	L	3.5	3.24	24.23	6.3	20.3	83	9.65	31	0.30103	-0.0791812	-0.0791812	11.6	10.6	9.4	7.8	15	14.3	12.4	10.7	2447	39	47	496	2373	33	49	507	2323	34	61	519	-3.02411	-5.06743
20482	low	F	74	2025-05-23	5	R	2	3.53	25.42	6.35	32.1	97	10.22	40	0.221849	-0.0791812	-0.0791812	13.5	11.8	13.1	11	11	13.1	11.7	9.7	2588	44	44	546	2576	43	48	552	2571	46	35	542	-0.463679	-0.656878
20482	high	F	74	2025-05-26	4	L	2	3.41	25.71	4.4	16.6	71	7.52	30	0.30103	-0.0791812	-0.0791812	14	11.6	12.4	6.9	9.1	9.6	9.1	8.1	2512	39	43	553	2578	41	41	551	2583	44	37	554	0	0
20486	high	M	83	2025-05-30	3	R	2	3.1	23.46	5.11667	14.5	62	6.33	22	0			12.2			13.6	12.3	14.1			3373	42	46	593
20486	low	M	83	2025-05-26	7	L	2	2.98	23.11	5.51667	17.4	77	4.88	29	0			13.3			7.7	15.4	44.7			3445	35	50	587
20488	low	F	78	2025-05-23	7	R	2.5	3.4	22.67	7.13333	15.8	80	5.96	32	0	-0.0791812		14.4	12.85		8	12.4	17.9	13.5		2609	45	39	609	2741	39	44	621					0
20488	high	F	78	2025-05-26	12	L	2.5	3.52	22.7	5.03333	16.1	81	5.81	35	0.0457575	-0.0791812		16	13.5		6.4	15.4	32.2	11.8		2843	37	45	603	2968	36	47	612					0
20493	low	M	70	2025-06-06	3	R	2	3.61	23.19	4.26667	12.7	55	4.38	19	0.09691	-0.0791812	-0.0791812	13.9	12.2	12.2	6.7	15.1	22.6	17.8	17	2689	47	38	563	2644	49	36	570	2648	41	46	572	-1.67348	-1.52473
20493	high	M	70	2025-06-09	3	L	2	3.55	23.23	3.46667	8.3	46	3.32	16	0.09691	-0.0791812	-0.0791812	12.5	10.6	11.3	6.8	16.7	13.2	15.6	15.7	2514	44	36	558	2654	39	39	555	2653	39	44	559	0	0
20495	high	F	79	2025-06-20	8	R	2.75	2.79	23.39	3.73333	10.8	52	4.95	17	-0.0791812	-0.0791812	-0.0791812	14.9	12.3	12.9	10.4	16.6	19.5	14.3	11.7	2484	38	34	524	2487	43	41	543	2492	41	44	524	0	0
20495	low	F	79	2025-06-16	9	L	2.75	2.72	23.21	3.9	11.4	50	5.21	17	-0.0791812	-0.0791812	-0.0791812	14.3	11.9	11.7	10.6	8.4	13	12.4	8.8	2412	52	36	517	2514	39	41	538	2582	37	50	517	0	0
20497	low	M	63	2025-06-06	6	R	2.5	3.52	22.92	5.33333	16.3	93	5.52	29	0.522879	-0.0791812	-0.0791812	13.9	13.4	15.3	9.5	13.1	26.8	13.5	10.1	2583	34	52	511	2528	36	43	530	2550	39	46	525	-2.12931	-1.27758
20497	high	M	63	2025-06-09	5	L	2.5	3.37	22.93	4.16667	8.6	69	3.39	23	-0.0791812	0	-0.0791812	13.6	13.3	12.4	8.7	10.8	17.7	10.4	10.1	2569	33	60	502	2516	41	41	525	2511	37	48	522	-2.06306	-2.25769
20499	low	M	82	2025-06-13	6	R	2.5	2.89	23.4	5.13333	15.5	64	4.83	21	0.0457575	0	0	14.3	11.2	11.7	8.7	15.9	18	16.4	12.3	2496	38	46	512	2480	35	53	511	2453	35	50	512	-0.641026	-1.72276
20499	high	M	82	2025-06-16	7	L	2.5	2.78	23.15	6.48333	23.8	94	7.75	36	0	-0.0791812	-0.0791812	13.2	11.6	12.4	7.8	16.6	13.9	12	9.6	2480	38	45	512	2466	36	52	520	2498	36	50	517	-0.564516	0
20504	low	F	77	2025-06-13	3	R	2	3.21	22.97	4.66667	21.4	77	6.94	28	0.221849	-0.0791812	-0.0791812	13.5	13.7	11	5.8	9	11.9	6.5	6.9	2711	39	41	527	2701	41	44	524	2704	39	45	527	-0.368868	-0.258207
20504	high	F	77	2025-06-16	5	L	2	3.12	22.85	3.68333	13.5	50	5.54	18	0.0457575	-0.0791812	-0.0791812	14.6	13.4	11.7	8.3	8.1	10.2	7.8	6.8	2818	42	40	540	2806	37	49	538	2765	41	41	532	-0.425834	-1.88077
20513	high	M	68	2025-06-06	4	R	2	3.67	26.2	7.16667	17.9	139	5.86	50	0.09691	-0.0791812	-0.0791812	12.3	10.3	11.3	8.6	13.7	18	16.3	14.4	2655	40	37	463	2724	32	56	457	2746	41	48	463	0	0
20513	low	M	68	2025-06-09	4	L	2	3.34	26.02	4.53333	13	69	4.98	23	0	-0.0791812	-0.0791812	11.8	9.3	11.6	6	7.4	11.3	9.3	7.9	2657	46	39	454	2780	34	50	454	2798	40	45	458	0	0
20520	high	M	73	2025-06-13	4	R	2	3.03	24.18	3.95	15.2	58	5.41	22	0.09691	-0.0791812	-0.0791812	15.4	14.5	14.3	10.6	12.23	17.9	12.3	12	2991	32	54	570	3023	33	54	557	3011	33	50	556	0	0
20520	low	M	73	2025-06-16	6	L	2	3.1	24.09	4.48333	14.4	67	5.06	26	0.0457575	-0.0791812	-0.0791812	17.2	14.8	14.2	5.6	11.7	16.5	9	6.8	2989	35	49	567	3079	33	46	555	3063	38	49	564	0	0
20521	high	F	63	2025-06-13	1	R	2	3.64	26.66	3.85	10.9	60	5.09	19	0	-0.0791812		13.9	12		5.1	8.7	10.2	12.1	10.12	3193	27	60	499	3148	31	54	486					-1.40933
20521	low	F	62	2025-06-09	1	L	2	3.65	26.81	6.5	11.9	66	3.71	21	0.0457575	-0.0791812		13.7	11.1		5.5	8.9	12.2	12.1	8.7	3210	30	56	475	3180	29	55	470					-0.934579
20531	high	F	75	2025-06-13	5	R	2	2.91	23.71	5.06667	16.5	74	5.44	28	-0.0791812	-0.0791812		14.9	14		9.6	21	52.5	17.8		2499	42	39	508	2447	44	40	512					-2.08083
20531	low	F	75	2025-06-10	3	L	2	3.19	23.68	4.58333	22.4	76	6.17	26	0	-0.0791812		12.7	12.6		12.2	17.9	40	18.1		2545	38	42	490	2533	36	39	486					-0.471513
20535	high	F	81	2025-06-20	5	R	2	3.62	27.16	4.4	16.6	66	6.01	24	0.30103			12.2			10.3	16.1	21.6	18.2		2526	42	40	485	2589	43	35	479					0
20535	low	F	81	2025-06-23	7	L	2	3.85	27.66	6.76667	15.4	121	6.99	44	0.154902			11.9			8.8	16.6	21.3	14.3		2654	44	45	475	2626	46	43	467					-1.05501
20536	high	M	76	2025-06-27	6	R	2.5	3.83	26.35	4.78333	14.8	71	6.38	28	0.09691	-0.0791812	-0.0791812	13.1	12.9	13	5.3	14.8	47.2	9	8.9	2654	44	39	576	2718	38	45	580	2741	42	50	586	0	0
20536	low	M	76	2025-06-24	5	L	2.5	3.85	26.32	5.21667	19.74	94	7.46	37	0.154902	-0.0791812	-0.0791812	14.9	14.6	15	6.1	11.3	17.2	8.7	10.8	2697	45	42	606	2684	37	44	596	2785	38	42	602	-0.482017	0
20538	high	M	77	2025-06-20	7	R	2	3.7	25.45	4.86667	12.7	78	5.208	26	0.30103	-0.0791812	-0.0791812	13.2	11.4	9.8	7.3	9.4	12.8	11.4	9.5	2553	38	47	511	2561	36	60	514	2552	37	51	514	0	-0.0391696
20538	low	M	77	2025-06-23	9	L	2	3.65	25.54	5.35	14.9	90	6.42	32	0.154902	-0.0791812	-0.0791812	12.6	12.6	9.7	8.4	10.9	13.6	11.8	11	2518	30	55	518	2538	35	49	520	2543	34	59	523	0	0
20549	high	F	75	2025-07-11	5	R	2.5	3.5	25.17	4.38333	13.6	68	6.41	26	0.154902	-0.0791812	-0.0791812	14.2	14.5	15.1	6.2	12.6	10.3	11.1	9.1	2610	50	33	555	2549	48	33	554	2593	51	33	551	-2.33716	-0.651341
20549	low	F	75	2025-07-07	7	L	2.5	3.48	25.09	4.83333	24.4	96	7.67	39	0.30103	-0.0791812	0	12.1	12.1	12.3	10.8	23.2	14	15.1	15.5	2588	47	36	553	2639	44	36	545	2566	44	33	551	0	-0.850077
20575	low	F	84	2025-07-04	6	R	2.5	2.93	23.61	7.71667	26.1	87	7.93	35	0.09691	-0.0791812	-0.0791812	13.2	13.6	14.4	9.4	18.6	16.5	14.8	12.6	2570	40	37	555	2537	40	40	548	2581	39	52	548	-1.28405	0
20575	high	F	84	2025-07-07	9	L	2.5	3.22	23.55	7.63333	29.5	96	9.44	38	0	-0.0791812	-0.0791812	12.9	12.2	15	10.2	18.9	15.8	13.7	10.6	2570	38	44	535	2607	39	42	529	2618	42	44	569	0	0
20576	low	F	77	2025-07-04	7	R	2.5	2.99	23.52	4.06667	15.8	65	7.52	24	0.154902	-0.0791812	-0.0791812	10.6	9.6	10.7	8.5	13.8	14.9	9.2	9.2	2611	32	62	476	2581	30	58	469	2614	37	46	476	-1.14899	0
20576	high	F	77	2025-07-07	10	L	2.5	2.89	23.45	3.66667	10.6	52	5.19	16	0	-0.0791812	-0.0791812	9.4	8.7	9.6	6.4	15.8	14.7	13.3	7.7	2607	36	53	477	2644	31	56	470	2690	35	45	473	0	0
20577	low	M	65	2025-07-08	2	R	2	3.8	25.34	6.95	12.4	72	4.48	24	0.0457575	-0.0791812		12.5	12.1		5.7	9.7	8	7.1	6	2943	34	52	557	2939	35	59	556					-0.135916
20577	high	M	65	2025-07-11	9	L	2	3.72	25.36	5.06667	11.3	91	4.25	31	0.0457575	-0.0791812		12.9	10.9		4.7	8.2	9.6	6.6	7.9	3054	35	56	558	3016	32	56	556					-1.24427
20600	high	M	82	2025-07-25	3	R	2	3.08	26.26	4.66667	13.7	70	6.13	24	0.0457575	-0.0791812	-0.0791812	12.8	10.4	10.8	13	15.6	22.3	18.7	13.7	2887	31	54	494	2842	36	46	486	2758	36	49	493	-1.55871	-4.46831
20600	low	M	82	2025-07-22	5	L	2	3.26	26.57	3.81667	14.7	65	4.91	22	0.221849	-0.0791812	-0.0791812	12.8	10.5	11.7	13	15	24.1	17.4	16	2924	31	56	487	2884	37	48	482	2919	35	43	492	-1.36799	-0.170999
20609	high	M	76	2025-07-25	6	R	3.5	3.1	24.34	6.71667	20.4	66	9.4	23	0.0457575	-0.0791812	-0.0791812	12.4	12	11.2	7	14.3	15	8	8.7	2569	41	50	527	2559	41	40	520	2526	51	40	532	-0.389257	-1.6738
20609	low	M	76	2025-07-28	7	L	3	3	24.31	4.93333	15.6	65	7.89	22	0.154902	-0.0791812	-0.0791812	12.8	13.2	11.4	7.2	9.1	11.6	7.4	7.8	2741	36	52	529	2703	38	49	520	2715	37	44	520	-1.38636	-0.948559
20620	high	F	68	2025-07-25	8	R	2	3.21	23.06	6.03333	12.9	78	3.71	32	0.522879	-0.0791812	-0.0791812	16.4	17.2	15	7.7	8.4	9	8.5	8.7	2439	42	40	543	2438	42	35	544					-0.0410004
20620	low	F	68	2025-07-28	4	L	2	3.18	23.1	4.35	11.3	57	3.67	21	0	-0.0791812	-0.0791812	15	14.9	13.6	5.2	12.7	10.2	11.7	9.7	2473	38	39	553	2423	36	44	541					-2.02184
